# Supplementary material for: High-resolution multilocus sequence typing for Chlamydia trachomatis: improved results for clinical samples with low amounts of C. trachomatis DNA
Source: BMC Microbiol. 2021 Jan 18;21:28. doi: 10.1186/s12866-020-02077-y (PMC7814548; doi:10.1186/s12866-020-02077-y)
Supplement: Supplementary file 1 — Additional file 1. [file 12866_2020_2077_MOESM1_ESM.xlsx]

## Sheet: Table S1
RJ Bom et al., 2011 scheme primers data
Gene		ompA				hctB (CT046)				CT058				CT144				CT172				pbpB (CT682)
Primer	General criteria	ompA OF	ompA OR	ompA NF	OMP6AS (3)	Hctb39F	Hctb794R	CT046 NF	CT046 NR3	CT222 F	CT1678 R	CT058 NF	CT058 NR	CT144:248F	CT144:1046R	CT144 NF	CT144 NR	Four610 R	CT172 OR	CT172 NF	CT172 NR	pbpB 1 F (4)	pbpB 2366 R (4)	CT682 NF	CT682 NR
Sequence		5' ATGAAAAAACTCTTGAAATCGGT 3'	5' TTAGAAGCGGAATTGTGCAT 3'	5' CGCTTTGAGTTCTGCTTCCT 3'	5' TGAGCGTATTGGAAAGAAGC 3'	5' CTCGAAGACAATCCAGTAGCAT 3'	5' CACCAGAAGCAGCTACACGT 3'	5' AACTCCAGCTTTTACTGCTA 3'	5' CCCCAAATATGCAACAGGAT 3'	5' CTTTTCTGAGGCTGAGTATGATTT 3'	5' CCGATTCTTACTGGGAGGGT 3'	5' AGGTGGCTGCGTTAAGATAACT 3'	5' AAATTGGCCTGAAGTAGAGACA 3'	5' ATGATTAACGTGATTTGGTTTCCTT 3'	5' GCGCACCAAAACATAGGTACT 3'	5' CGAAATCGGATATCTCTTTT 3'	5' CCTAAACATACGGCTATTCC 3'	5' CGTCATTGCTTGCTCGGCTT 3'	5' GATCAAGCCATCTTAGACATGC 3'	5' AGGTCGCCCAAATTCCATGT 3'	5' GCTCCGGCTATTTTGTTTAGGA 3'	5' TATATGAAAAGAAAACGACGCACC 3'	5' TGGTCAGAAAGATGCTGCACA 3'	5' TCATCACTTTGCGTATATGGCA 3'	5' AAAAGCTTGCGTACTTGATCGA 3'
Length:		23	20	20	20	22	20	20	20	24	20	22	22	25	21	20	20	20	22	20	22	24	21	22	22
Position (1)		780060 Compl	778879	780025 Compl	779411	51219	52014 Compl	51959 Compl	51296	68713 Compl	67215	68635 Compl	67992	160641	161439 Compl	160920	161400 Compl	195301	195798 Compl	195376	195778 Compl	780665	783030 Compl	780750	781395 Compl
% GC	Range 40-60	30	40	50	45	45	55	40	45	37	55	45	40	32	47	35	45	55	45	50	45	37	47	40	40
Tm C	Range 50-70	59	59	62	60	61	64	58	59	60	62	63	61	61	62	54	57	66	61	64	62	61	64	62	62
3' Dimers	< 3 matches 3'end	2	2	2	2	2	4	2	2	1	2	2	2	2	2	3	2	1	2	1	3	1	2	3	4
Dimers-Any	< 7 adj homol bases	2	4	2	2	4	4	4	4	2	2	4	4	4	4	6	3	2	4	4	4	4	4	4	6
Stability	>= 1.2 kcals 5'vs3'	-1.3	1.4	1.1	1.2	0.2	0.7	1.2	1.7	2.6	0	2.8	1.9	0.9	3.1	2.3	2.5	-0.1	0.8	2.7	2.9	-0.7	-0.4	0.2	1.6
GC clamp	>= 1 G or C at 3' end	0	0	0	2	0	0	0	0	0	0	0	0	0	0	0	2	0	2	0	0	2	0	0	0
Runs	< 4 base runs	6	2	3	3	2	2	4	4	4	3	2	3	3	4	4	3	2	2	3	4	4	3	3	4
Repeats	< 3 dinuc repeats	3	2	none	none	none	2	2	2	2	none	none	2	none	2	2	none	none	none	none	2	2	2	2	2
Hairpins	Annealing 55 C	none	none	none	none	none	none	none	none	none	none	none	none	none	none	none	none	none	none	none	none	none	none	none	none
Expected product size for nested 1 in bp (1)		1182				796				1499				799				498				2366
Worst-case false Priming C		32	33	41	40	23	47	41	39	20	35	18	37	34	18	29	26	42	28	39	33	31	38	27	31
Number of deviations		5	1	2	0	2	3	2	2	3	2	1	1	3	2	4	0	2	1	1	3	3	2	3	3	51
(1) Reference genome: Chlamydia trachomatis D/UW-3/CX, complete genome. Accession AE001273
(2) Red color indicates deviation from the indicated criteria
(3) Two mismatches in binding to the reference genome
(4)) The combination of these two promers will lead to 2366 bp PCR product with the reference genome

## Sheet: Table S2
Pilo et al primers data
Gene		ompA						hctB (CT046)						CT058						CT144						CT172						pbpB (CT682)
Primer	General criteria	ompA_CONF	ompA_CONR	ompA_new-F	ompA_new_R2	ompA-seq_F2	ompA-seq_R2	CT046_CONF	CT046_CONR	CT046_new-F2	CT046_new-R2	CT046_seq_F2	CT046_seq_R2	CT058_CONF	CT058_CONR	CT058_new_F2	CT058_new_R2	CT058_seqF	CT058_seqR	CT144_CONF	CT144_CONR	CT144_new_F	CT144_new_R	CT144_seqF	CT144_seqR	CT172_CONF	CT172_CONR	CT172_new-F	CT172_new-R	CT172-seqF	CT172-seqR	CT682_CONF	CT682_CONR	CT682_new_F	CT682_new_R	CT682-seqF	CT682-seqR
Sequence		5' AAGATAGCGAGCACAAAGAG 3'	5' ACTGCGTATTTGTCTGCATC 3'	5' CTCTTGAAATCGGTATTAG 3'	5' CTTGCTCGAGACCATTTAAC 3'	5' TTGCCGCTTTGAGTTCTG 3'	5' GAGAGCTAAACTTGCTTG 3'	5' ACAACGTTTCCTCGAAGAC 3'	5' GAAGCGCAAACCTTTACAC 3'	5' ATGGGCACATTTGGACATTG 3'	5' TACACCAGAAGCAGCTACAC 3'	5' AAGAAGAGTTGCCTTACC 3'	5' CAAGCTGCAGTATGTTTATG 3'	5' TAAGCACAGCAGGGAATG 3'	5' TGCGTGATTGAGGTCTTG 3'	5' AATCCTCCTTGGCCTCTC 3'	5' TTGGAAGGCGCGGATAAC 3'	5' TTGGCCTGAAGTAGAGAC 3'	5' AAAGGTGGCTGCGTTAAG 3'	5' AAGGAGGCAGATTAATGAC 3'	5' TCCTGAAGAAGTTGCATAG 3'	5' AACAGCAACAGCCAATTAC 3'	5' TATACCATGTGGACCCTAAAC 3'	5' TCGTGACTAATCCGAAATC 3'	5' CTAAACATACGGCTATTCC 3'	5' CAGTGACTTGATTGGATAAC 3'	5' TGATCAAGCCATCTTAGAC 3'	5' TAAAGGTCGCCCAAATTCC 3'	5' GCTCCGGCTATTTTGTTTAGG 3'	5' AAATTCCATGTTATAATC 3'	5' TATTTCCCTCAGTTATTC 3'	5' TGGGATTTATTATTGCTTTG 3'	5' TACACCTAATTTGCCGATCA 3'	5' TCATCACTTTGCGTATATGG 3'	5' ATAGGCATGCATCTCTAAC 3'	5' TGGCATGTTGCTGTTGTG 3'	5' CGACGCTCGATATTCCTG 3'
Length:		20	20	19	20	18	18	19	19	20	20	18	20	18	18	18	18	18	18	19	19	19	21	19	19	20	19	19	21	18	18	20	20	20	19	18	18
Position (1)		780107 Compl	778943	780051 Compl	779174	780029 Compl	779230	51209	52030 Compl	51239	52016 Compl	51280	51991 Compl	67871	68754 Compl	67903	68739 Compl	67995	68637 Compl	160680	161467 Compl	160810	161414 Compl	160908	161399 Compl	195282	195799 Compl	195373	195778 Compl	195385	195756 Compl	780726	781453 Compl	780750	781420 Compl	780767	781376 Compl
% GC	Range 40-60	45	45	36	45	50	44	47	47	45	50	44	40	50	50	55	55	50	50	42	42	42	42	42	42	40	42	47	47	22	33	30	40	40	42	50	55
Tm C	Range 50-70	59	60	51	58	60	55	59	59	61	61	55	56	58	59	60	62	57	59	56	56	58	58	56	54	55	55	59	61	45	49	53	58	57	56	60	59
3' Dimers	< 3 matches 3'end	1	1	2	1	1	1	2	1	2	1	1	2	2	1	1	1	2	2	1	2	1	2	2	2	2	1	2	2	1	1	1	2	1	1	2	1
Dimers-Any	< 7 adj homol bases	2	4	3	6	2	4	6	4	3	4	3	6	2	2	4	4	4	4	6	4	4	4	3	3	3	6	4	4	6	2	2	4	4	6	4	4
Stability	>= 1.2 kcals 5'vs3'	2	1.3	2.9	2.8	3.2	0.1	1.5	2.9	2.6	2.1	1.6	3.1	2.1	2.1	1.3	4.5	2	3.2	1.7	1.6	2.8	2.4	2.1	2.5	1.7	2.1	2.9	3.2	1.9	2.6	1.7	1.5	2.4	2.4	1.6	1.1
GC clamp	>= 1 G or C at 3' end	1	1	1	1	1	1	1	1	1	1	2	1	1	1	1	1	1	1	1	1	1	1	1	2	1	1	2	2	1	1	1	0	2	1	1	1
Runs	< 4 base runs	3	3	3	3	3	3	3	3	3	2	2	3	3	2	2	2	2	3	2	2	2	3	3	3	2	2	3	4	3	3	3	3	3	2	2	2
Repeats	< 3 dinuc repeats	2	none	2	2	none	2	none	2	2	2	2	none	2	none	2	2	2	none	none	none	none	2	none	none	none	none	none	2	2	none	none	2	2	2	2	2
Hairpins	Annealing 55 C	none	none	none	none	none	none	none	none	none	none	none	none	none	none	none	none	none	none	none	none	none	none	none	none	none	none	none	none	none	none	none	none	none	none	none	none
Expected product size for nested 1 in bp (1)		1165						822						884						788						518						728
Worst-case false Priming C		41	34	26	29	32	27	27	35	25	43	33	32	44	32	46	28	33	27	21	33	38	29	33	26	29	24	31	34	22	23	33	40	30	33	43	33
Number of deviations		0	0	1	0	0	1	0	0	0	0	0	0	0	0	0	0	0	0	0	0	0	0	0	0	0	0	0	1	2	2	1	1	0	0	0	1	10
(1) Reference genome: Chlamydia trachomatis D/UW-3/CX, complete genome. Accession AE001273
(2) Red color indicates deviation from the indicated criteria
(3) Yellow beckground indicates sequencing primers

## Sheet: Table S3
RJ Bom et al., 2011 primers binding to 141 WGS of Chlamydia tracomatis
Primer Name / number of mismatch	0	1	2	3	4	5	6	No binding (1)	Total
ompA OF	141	0	0	0	0	0	0	0	141
ompA OR	136	4	0	0	1	0	0	0	141
ompA NF	141	0	0	0	0	0	0	0	141
OMP6ASb	63	68	10	0	0	0	0	0	141
Hctb39Fc	114	27	0	0	0	0	0	0	141
Hctb794Rc	140	0	0	0	0	0	1	0	141
CT046 NF	140	0	0	0	0	0	0	1	141
CT046 NR3	141	0	0	0	0	0	0	0	141
CT222 Fc	141	0	0	0	0	0	0	0	141
CT1678 Rc	140	0	0	0	0	0	1	0	141
CT058 NF	141	0	0	0	0	0	0	0	141
CT058 NR	139	2	0	0	0	0	0	0	141
CT144:248Fc	141	0	0	0	0	0	0	0	141
CT144:1046Rc	141	0	0	0	0	0	0	0	141
CT144 NF	138	3	0	0	0	0	0	0	141
CT144 NR	141	0	0	0	0	0	0	0	141
Four610 Rc	141	0	0	0	0	0	0	0	141
CT172 OR	141	0	0	0	0	0	0	0	141
CT172 NF	141	0	0	0	0	0	0	0	141
CT172 NR	141	0	0	0	0	0	0	0	141
pbpB 1 Fc	139	2	0	0	0	0	0	0	141
pbpB 2366 Rc	141	0	0	0	0	0	0	0	141
CT682 NF	141	0	0	0	0	0	0	0	141
CT682 NR	134	7	0	0	0	0	0	0	141
(1) The primer does not bind to any of the tested genomes

## Sheet: Table S4
Pilo et al primers binding to 141 WGS of Chlamydia tracomatis
Primer Name / number of mismatch	0	1	2	3	4	5	6	No binding	Total
CT172_CONF	141	0	0	0	0	0	0	0	141
CT172_CONR	141	0	0	0	0	0	0	0	141
CT172_new_F	141	0	0	0	0	0	0	0	141
CT172_new_R	141	0	0	0	0	0	0	0	141
CT172_seq_F	141	0	0	0	0	0	0	0	141
CT172_seq_R	141	0	0	0	0	0	0	0	141
CT682_CONF	140	1	0	0	0	0	0	0	141
CT682_CONR	140	1	0	0	0	0	0	0	141
CT682_new_F	141	0	0	0	0	0	0	0	141
CT682_new_R	130	11	0	0	0	0	0	0	141
CT682_seq_F	121	20	0	0	0	0	0	0	141
CT682_seq_R	130	11	0	0	0	0	0	0	141
ompA_CONF	141	0	0	0	0	0	0	0	141
ompA_CONR	130	11	0	0	0	0	0	0	141
ompA_new_F	136	5	0	0	0	0	0	0	141
ompA_new_R2	77	21	43	0	0	0	0	0	141
ompA_seq_F2	141	0	0	0	0	0	0	0	141
ompA_seq_R2	77	0	64	0	0	0	0	0	141
CT046_CONF	141	0	0	0	0	0	0	0	141
CT046_CONR	118	23	0	0	0	0	0	0	141
CT046_new_F2	141	0	0	0	0	0	0	0	141
CT046_new_R2	141	0	0	0	0	0	0	0	141
CT046_seq_F2	141	0	0	0	0	0	0	0	141
CT046_seq_R2	141	0	0	0	0	0	0	0	141
CT144_CONF	141	0	0	0	0	0	0	0	141
CT144_CONR	141	0	0	0	0	0	0	0	141
CT144_new_F	141	0	0	0	0	0	0	0	141
CT144_new_R	141	0	0	0	0	0	0	0	141
CT144_seq_F	138	3	0	0	0	0	0	0	141
CT144_seq_R	141	0	0	0	0	0	0	0	141
CT058_CONF	141	0	0	0	0	0	0	0	141
CT058_CONR	141	0	0	0	0	0	0	0	141
CT058_new_F2	141	0	0	0	0	0	0	0	141
CT058_new_R2	141	0	0	0	0	0	0	0	141
CT058_seq_F	139	2	0	0	0	0	0	0	141
CT058_seq_R	141	0	0	0	0	0	0	0	141

## Sheet: Tablse S5
RJ Bom et al., 2011 primers binding to 141 WGS of Chlamydia tracomatis (by genomes)
Genome/number of primers that bind with the following number of mismatch	0	1	2	3	4	5	6	Primer does not bind
000008725.1_ASM872v1	23	0	1	0	0	0	0	0
000012125.1_ASM1212v1	23	1	0	0	0	0	0	0
000026905.1_ASM2690v1	22	2	0	0	0	0	0	0
000026925.1_ASM2692v1	22	2	0	0	0	0	0	0
000068525.2_ASM6852v2	24	0	0	0	0	0	0	0
000068585.1_ASM6858v1	24	0	0	0	0	0	0	0
000092485.1_ASM9248v1	23	0	1	0	0	0	0	0
000092665.1_ASM9266v1	23	1	0	0	0	0	0	0
000092685.1_ASM9268v1	24	0	0	0	0	0	0	0
000092705.1_ASM9270v1	24	0	0	0	0	0	0	0
000092725.1_ASM9272v1	24	0	0	0	0	0	0	0
000092745.1_ASM9274v1	23	1	0	0	0	0	0	0
000092805.1_ASM9280v1	24	0	0	0	0	0	0	0
000093005.1_ASM9300v1	23	0	1	0	0	0	0	0
000173475.1_ASM17347v1	23	1	0	0	0	0	0	0
000173495.1_ASM17349v1	23	1	0	0	0	0	0	0
000173515.1_ASM17351v1	23	1	0	0	0	0	0	0
000173535.1_ASM17353v1	23	1	0	0	0	0	0	0
000174055.1_ASM17405v1	23	1	0	0	0	0	0	0
000175515.1_ASM17551v1	24	0	0	0	0	0	0	0
000210495.1_ASM21049v1	23	1	0	0	0	0	0	0
000220105.1_ASM22010v1	24	0	0	0	0	0	0	0
000226605.1_ASM22660v1	23	1	0	0	0	0	0	0
000284475.1_ASM28447v1	23	1	0	0	0	0	0	0
000304495.1_Cm_ESW3	23	1	0	0	0	0	0	0
000304515.1_Cm_FSW4	23	1	0	0	0	0	0	0
000304535.1_Cm_FSW5	23	1	0	0	0	0	0	0
000318525.2_ASM31852v2	23	1	0	0	0	0	0	0
000318545.1_ASM31854v1	23	1	0	0	0	0	0	0
000318565.1_ASM31856v1	23	1	0	0	0	0	0	0
000318585.1_ASM31858v1	23	1	0	0	0	0	0	0
000318605.1_ASM31860v1	23	0	1	0	0	0	0	0
000318625.1_ASM31862v1	23	0	1	0	0	0	0	0
000318645.1_ASM31864v1	23	1	0	0	0	0	0	0
000318665.1_ASM31866v1	23	1	0	0	0	0	0	0
000318685.1_ASM31868v1	23	1	0	0	0	0	0	0
000318705.1_ASM31870v1	23	1	0	0	0	0	0	0
000318745.1_ASM31874v1	24	0	0	0	0	0	0	0
000318765.1_ASM31876v1	23	1	0	0	0	0	0	0
000318785.1_ASM31878v1	23	1	0	0	0	0	0	0
000318805.1_ASM31880v1	23	1	0	0	0	0	0	0
000318825.1_ASM31882v1	23	1	0	0	0	0	0	0
000318845.1_ASM31884v1	24	0	0	0	0	0	0	0
000318865.1_ASM31886v1	24	0	0	0	0	0	0	0
000318885.1_ASM31888v1	24	0	0	0	0	0	0	0
000318905.1_ASM31890v1	24	0	0	0	0	0	0	0
000318925.1_ASM31892v1	24	0	0	0	0	0	0	0
000318945.1_ASM31894v1	24	0	0	0	0	0	0	0
000318965.1_ASM31896v1	24	0	0	0	0	0	0	0
000318985.1_ASM31898v1	24	0	0	0	0	0	0	0
000319005.1_ASM31900v1	24	0	0	0	0	0	0	0
000319025.1_ASM31902v1	24	0	0	0	0	0	0	0
000319045.1_ASM31904v1	24	0	0	0	0	0	0	0
000319065.1_ASM31906v1	24	0	0	0	0	0	0	0
000319085.1_ASM31908v1	24	0	0	0	0	0	0	0
000319105.1_ASM31910v1	23	1	0	0	0	0	0	0
000319125.1_ASM31912v1	24	0	0	0	0	0	0	0
000319145.1_ASM31914v1	24	0	0	0	0	0	0	0
000319165.1_ASM31916v1	24	0	0	0	0	0	0	0
000348825.1_ASM34882v1	23	1	0	0	0	0	0	0
000348845.1_ASM34884v1	23	1	0	0	0	0	0	0
000364765.1_ASM36476v1	24	0	0	0	0	0	0	0
000364785.1_ASM36478v1	24	0	0	0	0	0	0	0
000441585.1_ASM44158v1	23	1	0	0	0	0	0	0
000441615.1_ASM44161v1	24	0	0	0	0	0	0	0
000441635.1_ASM44163v1	23	1	0	0	0	0	0	0
000441655.1_ASM44165v1	23	1	0	0	0	0	0	0
000441675.1_ASM44167v1	23	1	0	0	0	0	0	0
000441695.1_ASM44169v1	24	0	0	0	0	0	0	0
000441715.1_ASM44171v1	23	1	0	0	0	0	0	0
000441735.1_ASM44173v1	23	1	0	0	0	0	0	0
000441755.1_ASM44175v1	23	1	0	0	0	0	0	0
000441775.1_ASM44177v1	23	1	0	0	0	0	0	0
000441795.1_ASM44179v1	24	0	0	0	0	0	0	0
000441815.1_ASM44181v1	24	0	0	0	0	0	0	0
000472205.1_E_CS88_f_	23	1	0	0	0	0	0	0
000472225.1_E_CS88_i_	23	1	0	0	0	0	0	0
000507225.1_ASM50722v1	20	4	0	0	0	0	0	0
000590575.1_ASM59057v1	23	1	0	0	0	0	0	0
000590595.1_ASM59059v1	23	1	0	0	0	0	0	0
000590615.1_ASM59061v1	23	1	0	0	0	0	0	0
000590635.1_ASM59063v1	23	1	0	0	0	0	0	0
000590655.1_ASM59065v1	23	1	0	0	0	0	0	0
000590675.1_ASM59067v1	23	1	0	0	0	0	0	0
000590695.1_ASM59069v1	23	0	1	0	0	0	0	0
000590715.1_ASM59071v1	23	1	0	0	0	0	0	0
000590735.1_ASM59073v1	20	3	0	0	1	0	0	0
000590755.1_ASM59075v1	23	1	0	0	0	0	0	0
000969785.1_ASM96978v1	23	1	0	0	0	0	0	0
000969805.1_ASM96980v1	23	1	0	0	0	0	0	0
000971705.1_ASM97170v1	24	0	0	0	0	0	0	0
000971725.1_ASM97172v1	24	0	0	0	0	0	0	0
001183765.1_ASM118376v1	23	0	1	0	0	0	0	0
001183805.1_ASM118380v1	23	1	0	0	0	0	0	0
001183825.1_ASM118382v1	23	1	0	0	0	0	0	0
001183845.1_ASM118384v1	23	1	0	0	0	0	0	0
001213525.1_5082_8_4	23	1	0	0	0	0	0	0
001317785.1_7396_3_13	23	1	0	0	0	0	0	0
001317825.1_7396_3_11	23	1	0	0	0	0	0	0
001317845.1_7396_3_10	23	1	0	0	0	0	0	0
001398135.1_7501_6_52	21	1	0	0	0	0	1	1
001398155.1_7501_6_49	23	1	0	0	0	0	0	0
001398175.1_7501_6_51	23	1	0	0	0	0	0	0
001398215.1_7501_6_50	23	1	0	0	0	0	0	0
001398275.1_7501_6_61	23	1	0	0	0	0	0	0
001655335.1_ASM165533v1	23	1	0	0	0	0	0	0
001655375.1_ASM165537v1	23	1	0	0	0	0	0	0
001655415.1_ASM165541v1	23	1	0	0	0	0	0	0
001655455.1_ASM165545v1	24	0	0	0	0	0	0	0
001655495.1_ASM165549v1	23	1	0	0	0	0	0	0
001655535.1_ASM165553v1	23	1	0	0	0	0	0	0
001655575.1_ASM165557v1	23	1	0	0	0	0	0	0
001729825.1_ASM172982v1	21	2	0	0	0	0	1	0
001729845.1_ASM172984v1	22	2	0	0	0	0	0	0
001729865.1_ASM172986v1	21	3	0	0	0	0	0	0
001729885.1_ASM172988v1	21	3	0	0	0	0	0	0
001729905.1_ASM172990v1	21	3	0	0	0	0	0	0
001885175.1_ASM188517v1	22	2	0	0	0	0	0	0
002088315.1_ASM208831v1	23	0	1	0	0	0	0	0
002088335.1_ASM208833v1	23	0	1	0	0	0	0	0
002088355.1_ASM208835v1	23	0	1	0	0	0	0	0
002192565.1_ASM219256v1	24	0	0	0	0	0	0	0
002192615.1_ASM219261v1	24	0	0	0	0	0	0	0
002192635.1_ASM219263v1	24	0	0	0	0	0	0	0
002776745.1_ASM277674v1	23	1	0	0	0	0	0	0
002776795.1_ASM277679v1	23	1	0	0	0	0	0	0
002776845.1_ASM277684v1	23	1	0	0	0	0	0	0
002776885.1_ASM277688v1	23	1	0	0	0	0	0	0
002776915.1_ASM277691v1	23	1	0	0	0	0	0	0
002776935.1_ASM277693v1	23	1	0	0	0	0	0	0
002776955.1_ASM277695v1	23	1	0	0	0	0	0	0
002776975.1_ASM277697v1	23	1	0	0	0	0	0	0
002776995.1_ASM277699v1	23	1	0	0	0	0	0	0
002777015.1_ASM277701v1	23	1	0	0	0	0	0	0
002777035.1_ASM277703v1	22	2	0	0	0	0	0	0
002777055.1_ASM277705v1	22	2	0	0	0	0	0	0
002777075.1_ASM277707v1	22	2	0	0	0	0	0	0
002777095.1_ASM277709v1	23	1	0	0	0	0	0	0
002777115.1_ASM277711v1	23	1	0	0	0	0	0	0
002777135.1_ASM277713v1	23	1	0	0	0	0	0	0
002777155.1_ASM277715v1	23	1	0	0	0	0	0	0
Bom's MLST scheme includes 24 primers

## Sheet: Table S6
Pilo et al primers binding to 141 WGS of Chlamydia tracomatis (by genome)
Genome/number of primers that bind with the following number of mismatch	0	1	2	3	4	5	6	Primer does not bind
000008725.1_ASM872v1	36	0	0	0	0	0	0	0
000012125.1_ASM1212v1	33	1	2	0	0	0	0	0
000026905.1_ASM2690v1	34	2	0	0	0	0	0	0
000026925.1_ASM2692v1	34	2	0	0	0	0	0	0
000068525.2_ASM6852v2	36	0	0	0	0	0	0	0
000068585.1_ASM6858v1	35	1	0	0	0	0	0	0
000092485.1_ASM9248v1	36	0	0	0	0	0	0	0
000092665.1_ASM9266v1	35	1	0	0	0	0	0	0
000092685.1_ASM9268v1	33	2	1	0	0	0	0	0
000092705.1_ASM9270v1	33	2	1	0	0	0	0	0
000092725.1_ASM9272v1	33	2	1	0	0	0	0	0
000092745.1_ASM9274v1	36	0	0	0	0	0	0	0
000092805.1_ASM9280v1	33	2	1	0	0	0	0	0
000093005.1_ASM9300v1	36	0	0	0	0	0	0	0
000173475.1_ASM17347v1	34	0	2	0	0	0	0	0
000173495.1_ASM17349v1	34	0	2	0	0	0	0	0
000173515.1_ASM17351v1	34	1	1	0	0	0	0	0
000173535.1_ASM17353v1	34	1	1	0	0	0	0	0
000174055.1_ASM17405v1	36	0	0	0	0	0	0	0
000175515.1_ASM17551v1	35	1	0	0	0	0	0	0
000210495.1_ASM21049v1	35	1	0	0	0	0	0	0
000220105.1_ASM22010v1	35	1	0	0	0	0	0	0
000226605.1_ASM22660v1	32	2	2	0	0	0	0	0
000284475.1_ASM28447v1	32	2	2	0	0	0	0	0
000304495.1_Cm_ESW3	35	1	0	0	0	0	0	0
000304515.1_Cm_FSW4	34	1	1	0	0	0	0	0
000304535.1_Cm_FSW5	34	1	1	0	0	0	0	0
000318525.2_ASM31852v2	32	2	2	0	0	0	0	0
000318545.1_ASM31854v1	32	2	2	0	0	0	0	0
000318565.1_ASM31856v1	32	2	2	0	0	0	0	0
000318585.1_ASM31858v1	36	0	0	0	0	0	0	0
000318605.1_ASM31860v1	36	0	0	0	0	0	0	0
000318625.1_ASM31862v1	36	0	0	0	0	0	0	0
000318645.1_ASM31864v1	36	0	0	0	0	0	0	0
000318665.1_ASM31866v1	35	1	0	0	0	0	0	0
000318685.1_ASM31868v1	35	1	0	0	0	0	0	0
000318705.1_ASM31870v1	34	1	1	0	0	0	0	0
000318745.1_ASM31874v1	34	1	1	0	0	0	0	0
000318765.1_ASM31876v1	34	0	2	0	0	0	0	0
000318785.1_ASM31878v1	34	0	2	0	0	0	0	0
000318805.1_ASM31880v1	32	2	2	0	0	0	0	0
000318825.1_ASM31882v1	35	1	0	0	0	0	0	0
000318845.1_ASM31884v1	35	1	0	0	0	0	0	0
000318865.1_ASM31886v1	35	1	0	0	0	0	0	0
000318885.1_ASM31888v1	35	1	0	0	0	0	0	0
000318905.1_ASM31890v1	36	0	0	0	0	0	0	0
000318925.1_ASM31892v1	36	0	0	0	0	0	0	0
000318945.1_ASM31894v1	36	0	0	0	0	0	0	0
000318965.1_ASM31896v1	36	0	0	0	0	0	0	0
000318985.1_ASM31898v1	36	0	0	0	0	0	0	0
000319005.1_ASM31900v1	36	0	0	0	0	0	0	0
000319025.1_ASM31902v1	36	0	0	0	0	0	0	0
000319045.1_ASM31904v1	36	0	0	0	0	0	0	0
000319065.1_ASM31906v1	36	0	0	0	0	0	0	0
000319085.1_ASM31908v1	36	0	0	0	0	0	0	0
000319105.1_ASM31910v1	32	2	2	0	0	0	0	0
000319125.1_ASM31912v1	36	0	0	0	0	0	0	0
000319145.1_ASM31914v1	36	0	0	0	0	0	0	0
000319165.1_ASM31916v1	35	1	0	0	0	0	0	0
000348825.1_ASM34882v1	36	0	0	0	0	0	0	0
000348845.1_ASM34884v1	36	0	0	0	0	0	0	0
000364765.1_ASM36476v1	35	1	0	0	0	0	0	0
000364785.1_ASM36478v1	35	1	0	0	0	0	0	0
000441585.1_ASM44158v1	33	2	1	0	0	0	0	0
000441615.1_ASM44161v1	35	1	0	0	0	0	0	0
000441635.1_ASM44163v1	34	1	1	0	0	0	0	0
000441655.1_ASM44165v1	33	1	2	0	0	0	0	0
000441675.1_ASM44167v1	33	1	2	0	0	0	0	0
000441695.1_ASM44169v1	35	1	0	0	0	0	0	0
000441715.1_ASM44171v1	34	1	1	0	0	0	0	0
000441735.1_ASM44173v1	33	1	2	0	0	0	0	0
000441755.1_ASM44175v1	33	1	2	0	0	0	0	0
000441775.1_ASM44177v1	34	0	2	0	0	0	0	0
000441795.1_ASM44179v1	35	1	0	0	0	0	0	0
000441815.1_ASM44181v1	35	1	0	0	0	0	0	0
000472205.1_E_CS88_f_	36	0	0	0	0	0	0	0
000472225.1_E_CS88_i_	36	0	0	0	0	0	0	0
000507225.1_ASM50722v1	30	4	2	0	0	0	0	0
000590575.1_ASM59057v1	34	1	1	0	0	0	0	0
000590595.1_ASM59059v1	34	1	1	0	0	0	0	0
000590615.1_ASM59061v1	34	1	1	0	0	0	0	0
000590635.1_ASM59063v1	34	1	1	0	0	0	0	0
000590655.1_ASM59065v1	36	0	0	0	0	0	0	0
000590675.1_ASM59067v1	36	0	0	0	0	0	0	0
000590695.1_ASM59069v1	36	0	0	0	0	0	0	0
000590715.1_ASM59071v1	34	0	2	0	0	0	0	0
000590735.1_ASM59073v1	34	0	2	0	0	0	0	0
000590755.1_ASM59075v1	34	0	2	0	0	0	0	0
000969785.1_ASM96978v1	35	1	0	0	0	0	0	0
000969805.1_ASM96980v1	34	1	1	0	0	0	0	0
000971705.1_ASM97170v1	36	0	0	0	0	0	0	0
000971725.1_ASM97172v1	36	0	0	0	0	0	0	0
001183765.1_ASM118376v1	36	0	0	0	0	0	0	0
001183805.1_ASM118380v1	36	0	0	0	0	0	0	0
001183825.1_ASM118382v1	34	1	1	0	0	0	0	0
001183845.1_ASM118384v1	34	0	2	0	0	0	0	0
001213525.1_5082_8_4	34	1	1	0	0	0	0	0
001317785.1_7396_3_13	35	1	0	0	0	0	0	0
001317825.1_7396_3_11	35	1	0	0	0	0	0	0
001317845.1_7396_3_10	35	1	0	0	0	0	0	0
001398135.1_7501_6_52	35	1	0	0	0	0	0	0
001398155.1_7501_6_49	35	1	0	0	0	0	0	0
001398175.1_7501_6_51	35	1	0	0	0	0	0	0
001398215.1_7501_6_50	35	1	0	0	0	0	0	0
001398275.1_7501_6_61	32	2	2	0	0	0	0	0
001655335.1_ASM165533v1	35	1	0	0	0	0	0	0
001655375.1_ASM165537v1	35	1	0	0	0	0	0	0
001655415.1_ASM165541v1	35	1	0	0	0	0	0	0
001655455.1_ASM165545v1	35	1	0	0	0	0	0	0
001655495.1_ASM165549v1	35	1	0	0	0	0	0	0
001655535.1_ASM165553v1	35	1	0	0	0	0	0	0
001655575.1_ASM165557v1	34	1	1	0	0	0	0	0
001729825.1_ASM172982v1	32	2	2	0	0	0	0	0
001729845.1_ASM172984v1	32	2	2	0	0	0	0	0
001729865.1_ASM172986v1	32	2	2	0	0	0	0	0
001729885.1_ASM172988v1	32	2	2	0	0	0	0	0
001729905.1_ASM172990v1	32	2	2	0	0	0	0	0
001885175.1_ASM188517v1	35	1	0	0	0	0	0	0
002088315.1_ASM208831v1	36	0	0	0	0	0	0	0
002088335.1_ASM208833v1	36	0	0	0	0	0	0	0
002088355.1_ASM208835v1	36	0	0	0	0	0	0	0
002192565.1_ASM219256v1	35	1	0	0	0	0	0	0
002192615.1_ASM219261v1	35	1	0	0	0	0	0	0
002192635.1_ASM219263v1	35	1	0	0	0	0	0	0
002776745.1_ASM277674v1	36	0	0	0	0	0	0	0
002776795.1_ASM277679v1	36	0	0	0	0	0	0	0
002776845.1_ASM277684v1	34	0	2	0	0	0	0	0
002776885.1_ASM277688v1	34	0	2	0	0	0	0	0
002776915.1_ASM277691v1	34	0	2	0	0	0	0	0
002776935.1_ASM277693v1	34	0	2	0	0	0	0	0
002776955.1_ASM277695v1	34	0	2	0	0	0	0	0
002776975.1_ASM277697v1	34	0	2	0	0	0	0	0
002776995.1_ASM277699v1	34	0	2	0	0	0	0	0
002777015.1_ASM277701v1	34	0	2	0	0	0	0	0
002777035.1_ASM277703v1	33	1	2	0	0	0	0	0
002777055.1_ASM277705v1	33	1	2	0	0	0	0	0
002777075.1_ASM277707v1	33	1	2	0	0	0	0	0
002777095.1_ASM277709v1	34	0	2	0	0	0	0	0
002777115.1_ASM277711v1	34	0	2	0	0	0	0	0
002777135.1_ASM277713v1	32	2	2	0	0	0	0	0
002777155.1_ASM277715v1	32	2	2	0	0	0	0	0
This study MLST scheme includes 36 primers

## Sheet: Table S7
The correlation between amplifiction quality to sequencing quality
Amplification score:				Sequencing score
G-Good				G-Good
M-moderate				M-moderate
B-Bad				B-Bad
Based on 87 clinical samples
Amplification qual / Sequencing qual	B	G	M	Total
B	69	9	2	80
G	7	338	45	390
M	26	21	5	52
Total	102	368	52	522
Category	Number	% of total
Perfect match	412	78.9272
Partial match	94	18.0077
No match	16	3.06513
Total	522	100

## Sheet: Table S8
Sample number in table	Sample number	Nucleic acid concentration (ng/ul)	CT by GeneXpert (Chlamydia)	Chlamydia (GeneXpert)	gonorrhea (GeneXpert)	ST by Bom	Number of alleles identified with exact match (Bom)	Total number of identified alleles (Bom)	ST this study	Number of alleles identified with exact match (This study)	Total number of identified alleles (this study)	Alleles identified by both methods	Serovar by Bom	Serovar by this study
1	218	3.1	27.5	Pos	Neg	171	3	5	171	3	5	5	E	E
2	221	9.4	24.5	Pos	Neg	32	3	5	32	4	5	5	K	K
3	234	1.1	28.7	Pos	Neg	64	2	5	64	5	5	5	E	E
4	235	0.7	24.5	Pos	Neg	ND	1	3	56	4	5	3	E	E
5	248	1	29.9	Pos	Neg	75	5	5	75	5	5	5	D	D
6	250	1.3	27.4	Pos	Neg	59/428	4	4	59	5	5	4	E	E
7	251	1.3	28.2	Pos	Neg	153	5	5	153	5	5	5	E	E
8	252	1.4	29.6	Pos	Neg	109	5	5	109	5	5	5	D	D
9	240	0.6	27.6	Pos	Neg	*NIUD	4	4	*NIUD	4	4	4	G	G
10	241	2.6	27.9	Pos	Neg	ND	2	2	434/510	4	4	2	E	E
11	242	1.7	27.3	Pos	Neg	108	5	5	108	5	5	5	G	G
12	243	1.1	28.5	Pos	Neg	513	4	4	513	4	4	4	E	E
13	244	13.8	29.1	Pos	Neg	513	4	4	513	4	4	4	E	E
14	245	0.3	30.1	Pos	Neg	16	5	5	16	4	4	4	E	E
15	246	27.9	23.1	Pos	Neg	434/510	4	4	434/510	4	4	4	E	E
16	247	1.5	25.3	Pos	Neg	56	5	5	56/370	4	4	4	E	E
17	239	5.6	30.8	Pos	Neg	ND	2	2	136	5	5	2	ND	ND
18	253	1.3	31.1	Pos	Neg	56	5	5	ND	3	3	3	E	E
19	262	39.4	37.6	Pos	Neg	ND	0	0	ND	0	0	0	ND	ND
20	263	2.5	36.2	Pos	Neg	ND	2	2	ND	2	2	2	ND	D
21	264	6.3	34.3	Pos	Neg	ND	3	3	33	5	5	3	ND	G
22	265	5.5	38.3	Pos	Neg	ND	1	1	ND	3	3	1	ND	G
23	266	34.4	36.1	Pos	Neg	ND	0	0	ND	2	2	0	ND	ND
24	267	5.8	38.3	Pos	Neg	ND	0	0	ND	0	0	0	D	ND
25	268	6	38	Pos	Pos	ND	0	0	ND	1	1	0	ND	ND
26	269	0.1	35.3	Pos	Neg	ND	2	2	159	3	3	2	ND	ND
27	270	17	34	Pos	Neg	ND	3	3	264	3	3	1	J	J
28	271	0	36.6	Pos	Pos	ND	0	0	ND	0	0	0	ND	ND
29	272	1.1	34.1	Pos	Neg	ND	2	2	ND	3	3	1	D	ND
30	273	9.6	33.2	Pos	Neg	ND	0	0	ND	2	2	0	ND	ND
31	274	0.7	32.7	Pos	Neg	383	3	3	383	4	4	3	E	E
32	275	0.1	34.9	Pos	Neg	ND	2	2	ND	3	3	1	D	D
Total							86	95		108	112	87
*Alleles that were identified with exact match in UPPSALA database
ND- not determine							total number of alleles		160
NIUD - not in Uppsalla database: the combination of alleles represent new ST
Only in sample number 270 we found disagreement in the identification of two out of three alleles

## Sheet: Table S9
Sample number in table	Sample number	Sequence Type (ST)	hctB (CT046)	CT058	CT144	CT172	pbpB (CT682)	Genovar
1	218	171	49	19	7	2	1	E
2	221	32	10	7	1	4	8	K
3	234	64	4	19	7	2	1	E
4	235	56	1	19	7	2	1	E
5	248	75	12	5	7	2	10	D
6	250	59	7	19	7	2	1	E
7	251	153	35	19	7	2	1	E
8	252	109	5	20	5	2	34	D
9	240	*NIUD	8	4	1		5	G
10	241	434/510		2	6	2	2	E
11	242	108	29	8	5	3	6	G
12	243	513	71	19	7	2	1	E
13	244	513	71	19	7	2	1	E
14	245	16	7	19	14	2	1	E
15	246	434/510		2	6	2	2	E
16	247	56/370		19	7	2	1	E
17	239	136	10	5	12	3	18	ND
18	253	ND	1		7	2		E
19	262	ND						ND
20	263	ND		5	7			D
21	264	33	10	8	5	3	6	G
22	265	ND	20		5	3		G
23	266	ND		19		1		ND
24	267	ND						ND
25	268	ND				2		ND
26	269	159	35	2	1	1	2	ND
27	270	264	10	4	1	1	6	J
28	271	ND						ND
29	272	ND	5		2	34		ND
30	273	ND				2	1	ND
31	274	383	86	65	2	2	2	E
32	275	ND		20		2	34	D
33	276	56	1	19	7	2	1	E
34	277	75	12	5	7	2	10	D
35	278	64	4	19	7	2	1	E
36	279	109	5	20	5	2	34	Da
37	280	207	5	45	5	2	34	Da
38	281	*NIUD	9	19	7	1	4	D
39	282	52	20	8	5	3	6	G
40	283	ND	29		5			ND
41	285	108	29	8	5	3	6	J
42	286	ND	1	2	6	2		E
43	287	56	1	19	7	2	1	E
44	288	513	71	19	7	2	1	E
45	289	109	5	20	5	2	34	D
46	290	3	1	2	6	2	2	E
47	291	ND						J
48	293	56	1	19	7	2	1	E
49	294	109	5	20	5	2	34	D
50	295	52	20	8	5	3	6	G
51	296	*NIUD	10	6	7	2	1	E
52	297	128	10	8	1	4	5	Ia
53	298	56	1	19	7	2	1	E
54	299	153	35	19	7	2	1	E
55	300	109	5	20	5	2	34	Da
56	301	159	35	2	1	1	2	E
57	302	52	20	8	5	3	6	G
58	303	108	29	8	5	3	6	J
59	304	ND				2		E
60	305	ND			7	2	1	E
61	306	ND		20	5	2	34	Da
62	307	ND		20	5		34	Da
63	308	ND		19	7			E
64	254	ND			6	2	2	E
65	255	ND		19	7	2	1	E
66	256	*NIUD		2	6	15	2	E
67	257	ND	29				6	J
68	258	ND		5	11			ND
69	259	14	5	20	5	2	8	Da
70	260	ND		19	7	2	1	E
71	261	165	12	5	1	9	8	ND
72	216	ND	10	8			8	ND
73	219	ND		2	1	1		E
74	220	52	20	8	5	3	6	G
75	228	52	20	8	5	3	6	G
76	229	*NIUD	9	19	7	1		Da
77	230	ND			6		2	ND
78	366	514	71	19	7	21	1	E
79	367	ND	4	19				E
80	368	12	5	19	7	1	4	F
81	369	ND		8	1		18	B
*NIUD - not in Uppsalla database: the combination of alleles represent new ST
ND- not determine

## Sheet: Figure 1S
hctB (CT046) consensus sequence and primers location
RJ Bom et al., 2011 primers in this figure are CT046 NR3 and CT046 NF
General Scheme

[truncated: 6 more sheets: Figure 2S, Figure 3S, Figue 4S, Figure 5S, Figure 6S, Figure 7S]
